# Supplementary material for: Financial risk allocation and provider incentives in hospital–insurer contracts in The Netherlands
Source: Eur J Health Econ. 2022 Apr 12;24(1):125–38. doi: 10.1007/s10198-022-01459-5 (PMC9002227; doi:10.1007/s10198-022-01459-5)
Supplement: Supplementary file 1 — Supplementary file1 (XLSX 17 KB) [file 10198_2022_1459_MOESM1_ESM.xlsx]

## Sheet: Name health insurer_year
Hospital code	Name of hospital	A. Contract type by payment methods			B. Contract duration	C. Ancillary contractual agreements			D. Performance-based payments				E. Bundled payments
		Contract type	Additional comments on contract type	Contract value	Contract duration	Requirement to continue provision of care in case of exceeding expenditure cap/budget overruns	Reimbursement in case of exceeding expenditure cap/budget overruns	Additional comments on reimbursement	Financial rewards for efficiency	Additional comments on financial rewards for efficiency	Financial rewards for quality	Additional comments on financial rewards for quality	Bundled payments	Additional comments on bundled payments
		1=Open ended cost-per-case contract	Free tekst	euros	# years	0=no	0=no	Free text	0=no	Free text	0=no	Free text	0=no	Free text
		2=Closed-ended cost-per-case contract (with expenditure cap)				1=yes	1=yes		1=yes		1=yes		1=yes
		3=Global budget				2=partly	2=partly
		4=Combination of contract types				3=not applicable	3=not applicable
